# Supplementary material for: ﻿A new species of the genus Oiketicoides Heylaerts, 1885 (Lepidoptera, Psychidae) from Korea with its natural parasitoid enemy
Source: Zookeys. 2025 Jan 14;1223:311–7. doi: 10.3897/zookeys.1223.135001 (PMC11751683; doi:10.3897/zookeys.1223.135001)
Supplement: XML Treatment for Oiketicoides [file zookeys.1223.135001-treatment1.xml]

<!DOCTYPE tp:taxon-treatment
  PUBLIC "-//TaxonX//DTD Taxonomic Treatment Publishing DTD v0 20100105//EN" "tax-treatment-NSO.dtd">
<tp:taxon-treatment xmlns:tp="http://www.plazi.org/taxpub"><tp:treatment-meta><kwd-group><label>Taxon classification</label><kwd>
              <named-content content-type="kingdom">Animalia</named-content>
            </kwd><kwd>
              <named-content content-type="order">Lepidoptera</named-content>
            </kwd><kwd>
              <named-content content-type="family">Psychidae</named-content>
            </kwd></kwd-group><mixed-citation publication-type="journal"><person-group><name><surname>Lee</surname><given-names>Dong-June</given-names></name><name><surname>Kim</surname><given-names>Jongwon</given-names></name><name><surname>Euo</surname><given-names>Seung-Su</given-names></name><name><surname>Lee</surname><given-names>Jae-Seok</given-names></name><name><surname>Lee</surname><given-names>Hyeon</given-names></name><name><surname>Roh</surname><given-names>Seung Jin</given-names></name></person-group><article-title>﻿A new species of the genus <italic><tp:taxon-name><tp:taxon-name-part taxon-name-part-type="genus" reg="Oiketicoides">Oiketicoides</tp:taxon-name-part></tp:taxon-name></italic> Heylaerts, 1885 (<tp:taxon-name><tp:taxon-name-part taxon-name-part-type="order">Lepidoptera</tp:taxon-name-part></tp:taxon-name>, <tp:taxon-name><tp:taxon-name-part taxon-name-part-type="family">Psychidae</tp:taxon-name-part></tp:taxon-name>) from Korea with its natural parasitoid enemy</article-title><source>Zookeys</source><day>14</day><month>01</month><year>2025</year><volume>1223</volume><fpage>311</fpage><lpage>317</lpage><pub-id pub-id-type="doi">10.3897/zookeys.1223.135001</pub-id></mixed-citation></tp:treatment-meta><tp:nomenclature><label>﻿</label><tp:taxon-name>
            <object-id xmlns:xlink="http://www.w3.org/1999/xlink" content-type="arpha" xlink:type="simple">D30C18F3-6333-56DA-B7F3-620D23CC4C75</object-id>
            <tp:taxon-name-part taxon-name-part-type="genus" reg="Oiketicoides">Oiketicoides</tp:taxon-name-part>
          </tp:taxon-name><tp:taxon-authority>Heylaerts, 1881</tp:taxon-authority><tp:nomenclature-citation-list><tp:nomenclature-citation><tp:taxon-name><tp:taxon-name-part taxon-name-part-type="genus" reg="Acanthopsyche">Acanthopsyche</tp:taxon-name-part> (<tp:taxon-name-part taxon-name-part-type="subgenus" reg="Oiketicoides">Oiketicoides</tp:taxon-name-part>)</tp:taxon-name><comment>Heylaerts, 1881. <italic>Annales de la Société entomologique de Belgique</italic> 25: 66.</comment></tp:nomenclature-citation></tp:nomenclature-citation-list></tp:nomenclature><tp:treatment-sec sec-type="type species" id="SECID0E2IAC"><title>Type species.</title><p><italic>Psyche inquinata</italic> Lederer, 1858. Wiener entomologische Monatschrift 2(5): 142.</p></tp:treatment-sec></tp:taxon-treatment>
