# Supplementary material for: ﻿A new species of the genus Oiketicoides Heylaerts, 1885 (Lepidoptera, Psychidae) from Korea with its natural parasitoid enemy
Source: Zookeys. 2025 Jan 14;1223:311–7. doi: 10.3897/zookeys.1223.135001 (PMC11751683; doi:10.3897/zookeys.1223.135001)
Supplement: XML Treatment for Oiketicoides gohadoensis [file zookeys.1223.135001-treatment2.xml]

<!DOCTYPE tp:taxon-treatment
  PUBLIC "-//TaxonX//DTD Taxonomic Treatment Publishing DTD v0 20100105//EN" "tax-treatment-NSO.dtd">
<tp:taxon-treatment xmlns:tp="http://www.plazi.org/taxpub"><tp:treatment-meta><kwd-group><label>Taxon classification</label><kwd>
              <named-content content-type="kingdom">Animalia</named-content>
            </kwd><kwd>
              <named-content content-type="order">Lepidoptera</named-content>
            </kwd><kwd>
              <named-content content-type="family">Psychidae</named-content>
            </kwd></kwd-group><mixed-citation publication-type="journal"><person-group><name><surname>Lee</surname><given-names>Dong-June</given-names></name><name><surname>Kim</surname><given-names>Jongwon</given-names></name><name><surname>Euo</surname><given-names>Seung-Su</given-names></name><name><surname>Lee</surname><given-names>Jae-Seok</given-names></name><name><surname>Lee</surname><given-names>Hyeon</given-names></name><name><surname>Roh</surname><given-names>Seung Jin</given-names></name></person-group><article-title>﻿A new species of the genus <italic><tp:taxon-name><tp:taxon-name-part taxon-name-part-type="genus" reg="Oiketicoides">Oiketicoides</tp:taxon-name-part></tp:taxon-name></italic> Heylaerts, 1885 (<tp:taxon-name><tp:taxon-name-part taxon-name-part-type="order">Lepidoptera</tp:taxon-name-part></tp:taxon-name>, <tp:taxon-name><tp:taxon-name-part taxon-name-part-type="family">Psychidae</tp:taxon-name-part></tp:taxon-name>) from Korea with its natural parasitoid enemy</article-title><source>Zookeys</source><day>14</day><month>01</month><year>2025</year><volume>1223</volume><fpage>311</fpage><lpage>317</lpage><pub-id pub-id-type="doi">10.3897/zookeys.1223.135001</pub-id></mixed-citation></tp:treatment-meta><tp:nomenclature><label>﻿</label><tp:taxon-name>
            <object-id xmlns:xlink="http://www.w3.org/1999/xlink" content-type="arpha" xlink:type="simple">DD4509ED-3F6C-58B1-9E9A-DAA5CB7D75CF</object-id>
            <tp:taxon-name-part taxon-name-part-type="genus" reg="Oiketicoides">Oiketicoides</tp:taxon-name-part>
            <tp:taxon-name-part taxon-name-part-type="species" reg="gohadoensis">gohadoensis</tp:taxon-name-part>
            <object-id xmlns:xlink="http://www.w3.org/1999/xlink" content-type="zoobank" xlink:type="simple">https://zoobank.org/B284172B-2DE9-4138-B308-A07E96EEB422</object-id>
          </tp:taxon-name><tp:taxon-authority>Roh &amp; Lee</tp:taxon-authority><tp:taxon-status xmlns:xlink="http://www.w3.org/1999/xlink" xlink:type="simple">sp. nov.</tp:taxon-status></tp:nomenclature><tp:treatment-sec sec-type="type material" id="SECID0EMKAC"><title>Type material.</title><p><bold><italic>Holotype</italic></bold>: ♂, South Korea • Mokpo, Gohado Island; 28.vi.2023; <named-content xmlns:xlink="http://www.w3.org/1999/xlink" content-type="dwc:verbatimCoordinates" xlink:type="simple"><named-content content-type="geo-json" specific-use="{&#34;type&#34;:&#34;Point&#34;,&#34;coordinates&#34;:[126.367222,34.766944]}" id="NCID0E1KAC" xlink:type="simple">34°46'01"N, 126°22'02"E</named-content></named-content>; altitude 12 m; leg. J.W. Kim; <named-content xmlns:xlink="http://www.w3.org/1999/xlink" content-type="dwc:institutional_code" xlink:title="Insect Collection, Honam National Institute of Biological Resources" xlink:href="http://grbio.org/institution/national-institute-biological-resources" xlink:type="simple">HNIBRIN</named-content> 16107.</p><p><bold><italic>Paratypes</italic></bold>: 9♂; same label data as holotype; <named-content xmlns:xlink="http://www.w3.org/1999/xlink" content-type="dwc:institutional_code" xlink:title="Insect Collection, Honam National Institute of Biological Resources" xlink:href="http://grbio.org/institution/national-institute-biological-resources" xlink:type="simple">HNIBRIN</named-content> 16104–16106, 16108–16113.</p></tp:treatment-sec><tp:treatment-sec sec-type="diagnosis" id="SECID0EQLAC"><title>Diagnosis.</title><p>The genus <italic><tp:taxon-name><tp:taxon-name-part taxon-name-part-type="genus" reg="Oiketicoides">Oiketicoides</tp:taxon-name-part></tp:taxon-name></italic> has little difference in external morphological characters between the males of the species, making morphological diagnosis difficult (<xref ref-type="bibr" rid="B1">Arnscheid and Sobczyk 2023</xref>). This new species also appears to have typical characters (uniformly dark, yellowish-brown coloration), but it has a noticeably shorter wingspan (11–13 mm) compared to the other species. The male genitalia of <italic><tp:taxon-name><tp:taxon-name-part taxon-name-part-type="genus" reg="Oiketicoides">O.</tp:taxon-name-part><tp:taxon-name-part taxon-name-part-type="species" reg="gohadoensis">gohadoensis</tp:taxon-name-part></tp:taxon-name></italic> are very similar to those of <italic><tp:taxon-name><tp:taxon-name-part taxon-name-part-type="genus" reg="Oiketicoides">O.</tp:taxon-name-part><tp:taxon-name-part taxon-name-part-type="species" reg="elegantis">elegantis</tp:taxon-name-part></tp:taxon-name></italic> Arnscheid &amp; Sobczyk, 2023, but the cucullus is wider and club-shaped. Moreover, the male genitalia differ in having a wide vinculum and a downwardly thick saccus.</p></tp:treatment-sec><tp:treatment-sec sec-type="description" id="SECID0EXMAC"><title>Description.</title><p><bold><italic>Adult</italic></bold> (Fig. <xref ref-type="fig" rid="F1">1</xref>). Male. Head: vertex densely clothed with yellowish-brown hairs; ocelli absent; antennae less than length of 2/5 of forewing, scape roughly covered with hairs, bipectinate, with 14 flagellomeres. Thorax: notum covered with dark, yellowish-brown scales. Legs with femora, tibiae, and tarsi clothed in light-brown hairs; tarsi and apical and medial spurs covered by yellowish-brown scales; foreleg with a long and narrow tibial epiphysis. Wingspan 11–13 mm. Forewing dark brown, mostly covered with short, hair-like scales; accessory and intercalary cells absent; 10 separate veins originating at discal cell; Sc terminating at 3/5 of costa; R3 and R4 stalked at anterior part of cell to reach apex; M2 and M3 parallel; scales slightly narrowed; apical margin usually produced into 2–4 weak, rounded lacininations. Hindwing covered with dark-brown scales; 6 veins from discal cell; M2 + M3 fused; scales narrowed; apical margin usually produced into two or three weak, rounded lacininations.</p><fig id="F1" position="float" orientation="portrait"><object-id xmlns:xlink="http://www.w3.org/1999/xlink" content-type="doi" xlink:type="simple">10.3897/zookeys.1223.135001.figure1</object-id><object-id xmlns:xlink="http://www.w3.org/1999/xlink" content-type="arpha" xlink:type="simple">BA2CC89A-4083-559D-939C-10A74C52A6F5</object-id><label>Figure 1.</label><caption><p>Adult <italic><tp:taxon-name><tp:taxon-name-part taxon-name-part-type="genus" reg="Oiketicoides">Oiketicoides</tp:taxon-name-part><tp:taxon-name-part taxon-name-part-type="species" reg="gohadoensis">gohadoensis</tp:taxon-name-part></tp:taxon-name></italic> Roh &amp; Lee, sp. nov. <bold>A</bold> male of adult <bold>B</bold> anterior view of head <bold>C</bold> anterior view of head and antennae <bold>D</bold> basic view of antenna <bold>E</bold> foreleg <bold>F</bold> tibial epiphysis of foreleg <bold>G</bold> midleg <bold>H</bold> hindleg <bold>I</bold> wing venation <bold>J</bold> forewing scales <bold>K</bold> hindwing scales.</p></caption><graphic xmlns:xlink="http://www.w3.org/1999/xlink" xlink:href="zookeys-1223-311_article-135001__-g001.jpg" position="float" orientation="portrait" xlink:type="simple" id="oo_1219694.jpg"><uri content-type="original_file" xlink:type="simple">https://binary.pensoft.net/fig/1219694</uri></graphic></fig><p><bold><italic>Male genitalia</italic></bold> (Fig. <xref ref-type="fig" rid="F2">2</xref>). Tegumen wide, slightly folded; valva short and slender; sacculus sclerotized with short setae; cucullus arched, club-shaped; vinculum slightly narrow; saccus straight, slightly thick, and long; phallus thick and long, 0.87 times as long as genitalia.</p><fig id="F2" position="float" orientation="portrait"><object-id xmlns:xlink="http://www.w3.org/1999/xlink" content-type="doi" xlink:type="simple">10.3897/zookeys.1223.135001.figure2</object-id><object-id xmlns:xlink="http://www.w3.org/1999/xlink" content-type="arpha" xlink:type="simple">FA02D710-53BE-5B8A-8902-A78FA3306F50</object-id><label>Figure 2.</label><caption><p>Male genitalia of <italic><tp:taxon-name><tp:taxon-name-part taxon-name-part-type="genus" reg="Oiketicoides">Oiketicoides</tp:taxon-name-part><tp:taxon-name-part taxon-name-part-type="species" reg="gohadoensis">gohadoensis</tp:taxon-name-part></tp:taxon-name></italic> Roh &amp; Lee, sp. nov. <bold>A</bold> dorso-ventral aspect <bold>B</bold> tegumen <bold>C</bold> valva <bold>D</bold> lateral aspect.</p></caption><graphic xmlns:xlink="http://www.w3.org/1999/xlink" xlink:href="zookeys-1223-311_article-135001__-g002.jpg" position="float" orientation="portrait" xlink:type="simple" id="oo_1219695.jpg"><uri content-type="original_file" xlink:type="simple">https://binary.pensoft.net/fig/1219695</uri></graphic></fig></tp:treatment-sec><tp:treatment-sec sec-type="distribution" id="SECID0EAAAE"><title>Distribution.</title><p>Korea (new species).</p></tp:treatment-sec><tp:treatment-sec sec-type="DNA barcode" id="SECID0EFAAE"><title>DNA barcode.</title><p>DNA barcode sequences were generated from three specimens of <italic><tp:taxon-name><tp:taxon-name-part taxon-name-part-type="genus" reg="Oiketicoides">Oiketicoides</tp:taxon-name-part><tp:taxon-name-part taxon-name-part-type="species" reg="gohadoensis">gohadoensis</tp:taxon-name-part></tp:taxon-name></italic> sp. nov. (<ext-link xmlns:xlink="http://www.w3.org/1999/xlink" ext-link-type="gen" xlink:href="PP983255" xlink:type="simple">PP983255</ext-link>, <ext-link xmlns:xlink="http://www.w3.org/1999/xlink" ext-link-type="gen" xlink:href="PP983256" xlink:type="simple">PP983256</ext-link>, and <ext-link xmlns:xlink="http://www.w3.org/1999/xlink" ext-link-type="gen" xlink:href="PP983257" xlink:type="simple">PP983257</ext-link>). Multiple alignments using the BLAST tool in the NCBI database showed <italic><tp:taxon-name><tp:taxon-name-part taxon-name-part-type="genus" reg="Clania">Clania</tp:taxon-name-part><tp:taxon-name-part taxon-name-part-type="species" reg="ignobilis">ignobilis</tp:taxon-name-part></tp:taxon-name></italic> Grote, 1873 to be the nearest neighbor at 86.49%. The maximum intraspecific genetic variation ranged from 1.09 to 0.62%, a little lower than interspecific distances.</p></tp:treatment-sec><tp:treatment-sec sec-type="etymology" id="SECID0EQBAE"><title>Etymology.</title><p>This species was discovered on a tree in the garden at Honam National Institute of Biological Resources, Mokpo, Korea (Fig. <xref ref-type="fig" rid="F3">3A</xref>). The specific name is derived from the type locality (Gohado Island) of the new species.</p><fig id="F3" position="float" orientation="portrait"><object-id xmlns:xlink="http://www.w3.org/1999/xlink" content-type="doi" xlink:type="simple">10.3897/zookeys.1223.135001.figure3</object-id><object-id xmlns:xlink="http://www.w3.org/1999/xlink" content-type="arpha" xlink:type="simple">2902CCED-3455-515A-BC47-9E57DBBE358D</object-id><label>Figure 3.</label><caption><p>Microhabitat and larval case of <italic><tp:taxon-name><tp:taxon-name-part taxon-name-part-type="genus" reg="Oiketicoides">Oiketicoides</tp:taxon-name-part><tp:taxon-name-part taxon-name-part-type="species" reg="gohadoensis">gohadoensis</tp:taxon-name-part></tp:taxon-name></italic> Roh &amp; Lee, sp. nov. <bold>A</bold> microhabitat in my office garden (Korea: Honam National Institute of Biological Resource, Gohado Island, Mokpo-si, Jeollanam-do, 1.vi.2023, <named-content xmlns:xlink="http://www.w3.org/1999/xlink" content-type="dwc:verbatimCoordinates" xlink:type="simple"><named-content content-type="geo-json" specific-use="{&#34;type&#34;:&#34;Point&#34;,&#34;coordinates&#34;:[126.367222,34.766944]}" id="NCID0ESCAE" xlink:type="simple">34°.46'01"N, 126°22'02"E</named-content></named-content>, altitude 12 m) <bold>B</bold> larval case.</p></caption><graphic xmlns:xlink="http://www.w3.org/1999/xlink" xlink:href="zookeys-1223-311_article-135001__-g003.jpg" position="float" orientation="portrait" xlink:type="simple" id="oo_1219696.jpg"><uri content-type="original_file" xlink:type="simple">https://binary.pensoft.net/fig/1219696</uri></graphic></fig></tp:treatment-sec><tp:treatment-sec sec-type="biology" id="SECID0E5CAE"><title>Biology.</title><p>Larvae of the new species build their cases (8.1–10.3 mm in length) by adhering the tiny particles of bark to their case. In addition, they were found to live in dried conditions between the bark or leaves of trees (Fig. <xref ref-type="fig" rid="F3">3</xref>). Adults emerge from late June to mid-July in breeding condition. Of 11 larvae, 11 males emerged in the present study.</p><sec sec-type="﻿Natural enemy of O. gohadoensis" id="SECID0EIDAE"><title>﻿Natural enemy of <italic><tp:taxon-name><tp:taxon-name-part taxon-name-part-type="genus" reg="Oiketicoides">O.</tp:taxon-name-part><tp:taxon-name-part taxon-name-part-type="species" reg="gohadoensis">gohadoensis</tp:taxon-name-part></tp:taxon-name></italic></title><sec sec-type="﻿Neophryxe psychidis Townsend, 1916 (Diptera, Tachinidae)" id="SECID0EXDAE"><title>﻿<italic><tp:taxon-name><tp:taxon-name-part taxon-name-part-type="genus" reg="Neophryxe">Neophryxe</tp:taxon-name-part><tp:taxon-name-part taxon-name-part-type="species" reg="psychidis">psychidis</tp:taxon-name-part></tp:taxon-name></italic> Townsend, 1916 (<tp:taxon-name><tp:taxon-name-part taxon-name-part-type="order">Diptera</tp:taxon-name-part></tp:taxon-name>, <tp:taxon-name><tp:taxon-name-part taxon-name-part-type="family">Tachinidae</tp:taxon-name-part></tp:taxon-name>)</title><p>During the breeding of <italic><tp:taxon-name><tp:taxon-name-part taxon-name-part-type="genus" reg="Oiketicoides">O.</tp:taxon-name-part><tp:taxon-name-part taxon-name-part-type="species" reg="gohadoensis">gohadoensis</tp:taxon-name-part></tp:taxon-name></italic> in this study, we discovered a parasitoid, <italic><tp:taxon-name><tp:taxon-name-part taxon-name-part-type="genus" reg="Neophryxe">N.</tp:taxon-name-part><tp:taxon-name-part taxon-name-part-type="species" reg="psychidis">psychidis</tp:taxon-name-part></tp:taxon-name></italic> (Fig. <xref ref-type="fig" rid="F4">4</xref>). This species is reported for the first time in Korea. According to the literature, this species is known to emerge from psychid cases and is distributed in China, Japan, and Russia (<xref ref-type="bibr" rid="B10">O’Hara et al. 2009</xref>). In the Palearctic region, 31 species of <tp:taxon-name><tp:taxon-name-part taxon-name-part-type="family">Tachinidae</tp:taxon-name-part></tp:taxon-name> are known to be associated with at least 36 species of psychid moths, and at least seven species of psychid moths are known to be associated with <italic><tp:taxon-name><tp:taxon-name-part taxon-name-part-type="genus" reg="Neophryxe">N.</tp:taxon-name-part><tp:taxon-name-part taxon-name-part-type="species" reg="psychidis">psychidis</tp:taxon-name-part></tp:taxon-name></italic> (<xref ref-type="bibr" rid="B14">Tschorsnig 2017</xref>). DNA barcode sequences were generated (NCBI accession number <ext-link xmlns:xlink="http://www.w3.org/1999/xlink" ext-link-type="gen" xlink:href="PP983258" xlink:type="simple">PP983258</ext-link>). Multiple alignments using the BLAST tool in the NCBI database showed <italic><tp:taxon-name><tp:taxon-name-part taxon-name-part-type="genus" reg="Neophryxe">N.</tp:taxon-name-part><tp:taxon-name-part taxon-name-part-type="species" reg="psychidis">psychidis</tp:taxon-name-part></tp:taxon-name></italic> as the nearest neighbor (locality of reference data from Japan; 100%).</p><fig id="F4" position="float" orientation="portrait"><object-id xmlns:xlink="http://www.w3.org/1999/xlink" content-type="doi" xlink:type="simple">10.3897/zookeys.1223.135001.figure4</object-id><object-id xmlns:xlink="http://www.w3.org/1999/xlink" content-type="arpha" xlink:type="simple">59DC9D0A-2D99-5FB7-9996-FA804A0C0D7F</object-id><label>Figure 4.</label><caption><p><italic><tp:taxon-name><tp:taxon-name-part taxon-name-part-type="genus" reg="Neophryxe">Neophryxe</tp:taxon-name-part><tp:taxon-name-part taxon-name-part-type="species" reg="psychidis">psychidis</tp:taxon-name-part></tp:taxon-name></italic>, a natural enemy of <italic><tp:taxon-name><tp:taxon-name-part taxon-name-part-type="genus" reg="Oiketicoides">Oiketicoides</tp:taxon-name-part><tp:taxon-name-part taxon-name-part-type="species" reg="gohadoensis">gohadoensis</tp:taxon-name-part></tp:taxon-name></italic>, sp. nov. <bold>A</bold> male of adult <bold>B</bold> parasitic view of larva <bold>C</bold> male genitalia of <italic><tp:taxon-name><tp:taxon-name-part taxon-name-part-type="genus" reg="Neophryxe">N.</tp:taxon-name-part><tp:taxon-name-part taxon-name-part-type="species" reg="psychidis">psychidis</tp:taxon-name-part></tp:taxon-name></italic>, lateral aspect <bold>D</bold> ditto, posterior aspect <bold>E</bold> ditto, 5<sup>th</sup> sternite.</p></caption><graphic xmlns:xlink="http://www.w3.org/1999/xlink" xlink:href="zookeys-1223-311_article-135001__-g004.jpg" position="float" orientation="portrait" xlink:type="simple" id="oo_1219697.jpg"><uri content-type="original_file" xlink:type="simple">https://binary.pensoft.net/fig/1219697</uri></graphic></fig></sec></sec></tp:treatment-sec><ref-list><ref id="B1"><mixed-citation xmlns:xlink="http://www.w3.org/1999/xlink" xlink:type="simple"><person-group><name name-style="western"><surname>Arnscheid</surname><given-names>WR</given-names></name><name name-style="western"><surname>Sobczyk</surname><given-names>T</given-names></name></person-group> (<year>2023</year>) <article-title>Taxonomic review of the <italic><tp:taxon-name><tp:taxon-name-part taxon-name-part-type="genus">Oiketicoides</tp:taxon-name-part></tp:taxon-name></italic> species (<tp:taxon-name><tp:taxon-name-part taxon-name-part-type="order">Lepidoptera</tp:taxon-name-part></tp:taxon-name>: <tp:taxon-name><tp:taxon-name-part taxon-name-part-type="family">Psychidae</tp:taxon-name-part></tp:taxon-name>: <tp:taxon-name><tp:taxon-name-part taxon-name-part-type="subfamily">Oiketicinae</tp:taxon-name-part></tp:taxon-name>: <tp:taxon-name><tp:taxon-name-part taxon-name-part-type="tribe">Acanthopsychini</tp:taxon-name-part></tp:taxon-name>) from Anatolia, the Middle East and Central Asia.</article-title><source>Zootaxa</source><volume>5239</volume>(<issue>3</issue>): <fpage>373</fpage>–<lpage>394</lpage>. <ext-link xlink:href="10.11646/zootaxa.5239.3.3" ext-link-type="doi" xlink:type="simple">https://doi.org/10.11646/zootaxa.5239.3.3</ext-link></mixed-citation></ref><ref id="B10"><mixed-citation xmlns:xlink="http://www.w3.org/1999/xlink" xlink:type="simple"><person-group><name name-style="western"><surname>O’Hara</surname><given-names>JE</given-names></name><name name-style="western"><surname>Shima</surname><given-names>H</given-names></name><name name-style="western"><surname>Zhang</surname><given-names>C</given-names></name></person-group> (<year>2009</year>) <article-title>Annotated catalogue of the <tp:taxon-name><tp:taxon-name-part taxon-name-part-type="family">Tachinidae</tp:taxon-name-part></tp:taxon-name> (<tp:taxon-name><tp:taxon-name-part taxon-name-part-type="class">Insecta</tp:taxon-name-part></tp:taxon-name>: <tp:taxon-name><tp:taxon-name-part taxon-name-part-type="order">Diptera</tp:taxon-name-part></tp:taxon-name>) of China.</article-title><source>Zootaxa</source><volume>2190</volume>: <fpage>1</fpage>–<lpage>236</lpage>. <ext-link xlink:href="10.11646/zootaxa.2190.1.1" ext-link-type="doi" xlink:type="simple">https://doi.org/10.11646/zootaxa.2190.1.1</ext-link></mixed-citation></ref><ref id="B14"><mixed-citation xmlns:xlink="http://www.w3.org/1999/xlink" xlink:type="simple"><person-group><name name-style="western"><surname>Tschorsnig</surname><given-names>HP.</given-names></name></person-group> (<year>2017</year>) Preliminary host catalogue of Palaearctic <tp:taxon-name><tp:taxon-name-part taxon-name-part-type="family">Tachinidae</tp:taxon-name-part></tp:taxon-name> (<tp:taxon-name><tp:taxon-name-part taxon-name-part-type="order">Diptera</tp:taxon-name-part></tp:taxon-name>). <ext-link xlink:href="http://www.nadsdiptera.org/Tach/WorldTachs/CatPalHosts/Cat_Pal_tach_hosts_Ver1.pdf" ext-link-type="uri" xlink:type="simple">http://www.nadsdiptera.org/Tach/WorldTachs/CatPalHosts/Cat_Pal_tach_hosts_Ver1.pdf</ext-link> [Accessed on: 2024-11-15]</mixed-citation></ref></ref-list></tp:taxon-treatment>
